# Supplementary material for: The Persistence of Antibiotic Resistance in Observational Studies: Is It Really Due to Differences in Sub-Populations Rather than Antibiotic Use?
Source: Antibiotics (Basel). 2025 Jan 6;14(1):39. doi: 10.3390/antibiotics14010039 (PMC11762111; doi:10.3390/antibiotics14010039)
Supplement: Supplementary file 1 [file antibiotics-14-00039-s001.zip]

Archive with 1 entries (1 files):
- antibiotics-3364636-supplementary.pdf
